# Supplementary material for: Charge Tethering Drives Intermediate-Range Order and Slow Dynamics in Zwitterionic Liquids
Source: J Phys Chem B. 2026 Jul 10;130(29):7444–50. doi: 10.1021/acs.jpcb.6c03524 (PMC13403304; doi:10.1021/acs.jpcb.6c03524)
Supplement: Supplementary file 2 [file jp6c03524_si_002.zip]

Archive with 7 entries (6 files):
- Topology Files/
- Topology Files/OE2eim-H3CSO3.top
- Topology Files/OE2imC3S.top
- Topology Files/OE3eim-H3CSO3.top
- Topology Files/OE3imC3S.top
- Topology Files/OE7eim-H3CSO3.top
- Topology Files/OE7imC3S.top
