# Supplementary material for: Charge Tethering Drives Intermediate-Range Order and Slow Dynamics in Zwitterionic Liquids
Source: J Phys Chem B. 2026 Jul 10;130(29):7444–50. doi: 10.1021/acs.jpcb.6c03524 (PMC13403304; doi:10.1021/acs.jpcb.6c03524)
Supplement: Supplementary file 2 [file jp6c03524_si_002.zip › Topology Files/OE2eim-H3CSO3.top]

! created by fftool; mix = g

[ defaults ]
; nbfunc   comb-rule   gen-pairs   fudgeLJ fudgeQQ
  1        3           yes         0.5     0.5

[ atomtypes ]
; name  at.nr     mass   charge  ptype  sigma        epsilon
NA          7  14.0070   0.1500      A  3.25000e-01  7.11280e-01
CR          6  12.0110  -0.1100      A  3.55000e-01  2.92880e-01
CW          6  12.0110  -0.1300      A  3.55000e-01  2.92880e-01
C1          6  12.0110  -0.1700      A  3.50000e-01  2.76140e-01
CE          6  12.0110   0.0100      A  3.50000e-01  2.76140e-01
HCR         1   1.0080   0.2100      A  2.42000e-01  1.25520e-01
HCW         1   1.0080   0.2100      A  2.42000e-01  1.25520e-01
H1          1   1.0080   0.1300      A  2.50000e-01  1.25520e-01
C2O         6  12.0110   0.2750      A  3.50000e-01  2.76140e-01
HC          1   1.0080   0.0600      A  2.50000e-01  1.25520e-01
HC1         1   1.0080   0.0400      A  2.50000e-01  1.25520e-01
HY          1   1.0080   0.0300      A  2.50000e-01  1.25520e-01
OY          8  15.9990  -0.4000      A  2.90000e-01  5.85760e-01
CSO         6  12.0110   0.1400      A  3.50000e-01  2.76140e-01
C3O         6  12.0110   0.1100      A  3.50000e-01  2.76140e-01
SO         16  32.0660   1.1800      A  3.55000e-01  1.04600e+00
OS3         8  15.9990  -0.6800      A  3.15000e-01  8.37000e-01
CS3         6  12.0110  -0.2650      A  3.50000e-01  2.76000e-01
HS3         1   1.0080   0.0400      A  2.50000e-01  1.26000e-01

[ moleculetype ]
; name       nrexcl
eo2       3

[ atoms ]
;  nr   type  resnr  residu  atom   cgnr    charge
    1   NA        1  eo2     N1        1    0.150000
    2   NA        1  eo2     N2        2    0.150000
    3   CR        1  eo2     C1        3   -0.110000
    4   CW        1  eo2     C2        4   -0.130000
    5   C1        1  eo2     C3        5   -0.170000
    6   CW        1  eo2     C4        6   -0.130000
    7   CE        1  eo2     C5        7    0.010000
    8   C1        1  eo2     C6        8   -0.170000
    9   HCR       1  eo2     H1        9    0.210000
   10   HCW       1  eo2     H2       10    0.210000
   11   H1        1  eo2     H3       11    0.130000
   12   H1        1  eo2     H4       12    0.130000
   13   C2O       1  eo2     C7       13    0.275000
   14   HCW       1  eo2     H5       14    0.210000
   15   H1        1  eo2     H6       15    0.130000
   16   H1        1  eo2     H7       16    0.130000
   17   HC1       1  eo2     H8       17    0.040000
   18   HC1       1  eo2     H9       18    0.040000
   19   HC1       1  eo2     H10      19    0.040000
   20   HY        1  eo2     H11      20    0.030000
   21   HY        1  eo2     H12      21    0.030000
   22   OY        1  eo2     O1       22   -0.400000
   23   CSO       1  eo2     C8       23    0.140000
   24   HY        1  eo2     H13      24    0.030000
   25   HY        1  eo2     H14      25    0.030000
   26   CSO       1  eo2     C9       26    0.140000
   27   HY        1  eo2     H15      27    0.030000
   28   HY        1  eo2     H16      28    0.030000
   29   OY        1  eo2     O2       29   -0.400000
   30   C3O       1  eo2     C10      30    0.110000
   31   HY        1  eo2     H17      31    0.030000
   32   HY        1  eo2     H18      32    0.030000
   33   HY        1  eo2     H19      33    0.030000

[ bonds ]
;  ai    aj   func    b0        kb
    1     3      1    0.13150   399200.0
    1     4      1    0.13780   357400.0
    1     5      1    0.14660   282000.0
    2     3      1    0.13150   399200.0
    2     6      1    0.13780   357400.0
    2     8      1    0.14660   282000.0
    3     9      1    0.10800   307105.6
    4     6      1    0.13410   435200.0
    4    10      1    0.10800   307105.6
    5    11      1    0.10900   284512.0
    5    12      1    0.10900   284512.0
    5    13      1    0.15290   224262.4
    6    14      1    0.10800   307105.6
    7     8      1    0.15290   224262.4
    7    15      1    0.10900   284512.0
    7    16      1    0.10900   284512.0
    7    17      1    0.10900   284512.0
    8    18      1    0.10900   284512.0
    8    19      1    0.10900   284512.0
   13    20      1    0.10900   284512.0
   13    21      1    0.10900   284512.0
   13    22      1    0.14100   267776.0
   22    23      1    0.14100   267776.0
   23    24      1    0.10900   284512.0
   23    25      1    0.10900   284512.0
   23    26      1    0.15290   224262.4
   26    27      1    0.10900   284512.0
   26    28      1    0.10900   284512.0
   26    29      1    0.14100   267776.0
   29    30      1    0.14100   267776.0
   30    31      1    0.10900   284512.0
   30    32      1    0.10900   284512.0
   30    33      1    0.10900   284512.0

[ constraints ]
;  ai    aj   func    b0

[ pairs ]
;   ai   aj   func
    1     8      1
    1    14      1
    1    20      1
    1    21      1
    1    22      1
    2     5      1
    2    10      1
    2    15      1
    2    16      1
    2    17      1
    3     7      1
    3    10      1
    3    11      1
    3    12      1
    3    13      1
    3    14      1
    3    18      1
    3    19      1
    4     8      1
    4     9      1
    4    11      1
    4    12      1
    4    13      1
    5     6      1
    5     9      1
    5    10      1
    5    23      1
    6     7      1
    6     9      1
    6    18      1
    6    19      1
    8     9      1
    8    14      1
   10    14      1
   11    20      1
   11    21      1
   11    22      1
   12    20      1
   12    21      1
   12    22      1
   13    24      1
   13    25      1
   13    26      1
   15    18      1
   15    19      1
   16    18      1
   16    19      1
   17    18      1
   17    19      1
   20    23      1
   21    23      1
   22    27      1
   22    28      1
   22    29      1
   23    30      1
   24    27      1
   24    28      1
   24    29      1
   25    27      1
   25    28      1
   25    29      1
   26    31      1
   26    32      1
   26    33      1
   27    30      1
   28    30      1

[ angles ]
;  ai    aj    ak   func    th0        cth
    3     1     4      1    108.000    585.200
    3     1     5      1    126.400    585.200
    4     1     5      1    125.600    585.200
    3     2     6      1    108.000    585.200
    3     2     8      1    126.400    585.200
    6     2     8      1    125.600    585.200
    1     3     2      1    109.800    585.200
    1     3     9      1    125.100    292.900
    2     3     9      1    125.100    292.900
    1     4     6      1    107.100    585.200
    1     4    10      1    122.000    292.900
    6     4    10      1    130.900    292.900
    1     5    11      1    110.700    313.800
    1     5    12      1    110.700    313.800
    1     5    13      1    112.700    488.273
   11     5    12      1    107.800    276.144
   11     5    13      1    110.700    313.800
   12     5    13      1    110.700    313.800
    2     6     4      1    107.100    585.200
    2     6    14      1    122.000    292.900
    4     6    14      1    130.900    292.900
    8     7    15      1    110.700    313.800
    8     7    16      1    110.700    313.800
    8     7    17      1    110.700    313.800
   15     7    16      1    107.800    276.144
   15     7    17      1    107.800    276.144
   16     7    17      1    107.800    276.144
    2     8     7      1    112.700    488.273
    2     8    18      1    110.700    313.800
    2     8    19      1    110.700    313.800
    7     8    18      1    110.700    313.800
    7     8    19      1    110.700    313.800
   18     8    19      1    107.800    276.144
    5    13    20      1    110.700    313.800
    5    13    21      1    110.700    313.800
    5    13    22      1    109.500    418.400
   20    13    21      1    107.800    276.144
   20    13    22      1    109.500    292.880
   21    13    22      1    109.500    292.880
   13    22    23      1    109.500    502.080
   22    23    24      1    109.500    292.880
   22    23    25      1    109.500    292.880
   22    23    26      1    109.500    418.400
   24    23    25      1    107.800    276.144
   24    23    26      1    110.700    313.800
   25    23    26      1    110.700    313.800
   23    26    27      1    110.700    313.800
   23    26    28      1    110.700    313.800
   23    26    29      1    109.500    418.400
   27    26    28      1    107.800    276.144
   27    26    29      1    109.500    292.880
   28    26    29      1    109.500    292.880
   26    29    30      1    109.500    502.080
   29    30    31      1    109.500    292.880
   29    30    32      1    109.500    292.880
   29    30    33      1    109.500    292.880
   31    30    32      1    107.800    276.144
   31    30    33      1    107.800    276.144
   32    30    33      1    107.800    276.144

[ dihedrals ]
;  ai    aj    ak    al   func    coefficients
    4     1     3     2      3   19.46000   0.00000 -19.46000   0.00000   0.00000   0.00000
    4     1     3     9      3    0.00000  19.46000   0.00000   0.00000   0.00000   0.00000
    5     1     3     2      3    0.00000  19.46000   0.00000   0.00000   0.00000   0.00000
    5     1     3     9      3    0.00000  19.46000   0.00000   0.00000   0.00000   0.00000
    3     1     4     6      3   12.55000   0.00000 -12.55000   0.00000   0.00000   0.00000
    3     1     4    10      3    0.00000  12.55200   0.00000   0.00000   0.00000   0.00000
    5     1     4     6      3   12.55000   0.00000 -12.55000   0.00000   0.00000   0.00000
    5     1     4    10      3    0.00000  12.55200   0.00000   0.00000   0.00000   0.00000
    3     1     5    11      3    0.00000   0.00000   0.00000   0.00000   0.00000   0.00000
    3     1     5    12      3    0.00000   0.00000   0.00000   0.00000   0.00000   0.00000
    3     1     5    13      3   -2.63450   2.63450   0.00000   0.00000   0.00000   0.00000
    4     1     5    11      3    0.25950   0.77850   0.00000  -1.03800   0.00000   0.00000
    4     1     5    12      3    0.25950   0.77850   0.00000  -1.03800   0.00000   0.00000
    4     1     5    13      3    2.92600   4.76800  -6.10600  -1.58800   0.00000   0.00000
    6     2     3     1      3   19.46000   0.00000 -19.46000   0.00000   0.00000   0.00000
    6     2     3     9      3    0.00000  19.46000   0.00000   0.00000   0.00000   0.00000
    8     2     3     1      3    0.00000  19.46000   0.00000   0.00000   0.00000   0.00000
    8     2     3     9      3    0.00000  19.46000   0.00000   0.00000   0.00000   0.00000
    3     2     6     4      3   12.55000   0.00000 -12.55000   0.00000   0.00000   0.00000
    3     2     6    14      3    0.00000  12.55200   0.00000   0.00000   0.00000   0.00000
    8     2     6     4      3   12.55000   0.00000 -12.55000   0.00000   0.00000   0.00000
    8     2     6    14      3    0.00000  12.55200   0.00000   0.00000   0.00000   0.00000
    3     2     8     7      3   -2.63450   2.63450   0.00000   0.00000   0.00000   0.00000
    3     2     8    18      3    0.00000   0.00000   0.00000   0.00000   0.00000   0.00000
    3     2     8    19      3    0.00000   0.00000   0.00000   0.00000   0.00000   0.00000
    6     2     8     7      3    2.92600   4.76800  -6.10600  -1.58800   0.00000   0.00000
    6     2     8    18      3    0.25950   0.77850   0.00000  -1.03800   0.00000   0.00000
    6     2     8    19      3    0.25950   0.77850   0.00000  -1.03800   0.00000   0.00000
    1     4     6     2      3   44.98000   0.00000 -44.98000   0.00000   0.00000   0.00000
    1     4     6    14      3    0.00000  44.98000   0.00000   0.00000   0.00000   0.00000
   10     4     6     2      3    0.00000  44.98000   0.00000   0.00000   0.00000   0.00000
   10     4     6    14      3    0.00000  44.98000   0.00000   0.00000   0.00000   0.00000
    1     5    13    20      3    0.00000   0.00000   0.00000   0.00000   0.00000   0.00000
    1     5    13    21      3    0.00000   0.00000   0.00000   0.00000   0.00000   0.00000
    1     5    13    22      3   -0.98810   9.16250   1.65640  -9.83080   0.00000   0.00000
   11     5    13    20      3    0.66550   1.99650   0.00000  -2.66200   0.00000   0.00000
   11     5    13    21      3    0.66550   1.99650   0.00000  -2.66200   0.00000   0.00000
   11     5    13    22      3    0.97910   2.93720   0.00000  -3.91620   0.00000   0.00000
   12     5    13    20      3    0.66550   1.99650   0.00000  -2.66200   0.00000   0.00000
   12     5    13    21      3    0.66550   1.99650   0.00000  -2.66200   0.00000   0.00000
   12     5    13    22      3    0.97910   2.93720   0.00000  -3.91620   0.00000   0.00000
   15     7     8     2      3    0.00000   0.00000   0.00000   0.00000   0.00000   0.00000
   15     7     8    18      3    0.66550   1.99650   0.00000  -2.66200   0.00000   0.00000
   15     7     8    19      3    0.66550   1.99650   0.00000  -2.66200   0.00000   0.00000
   16     7     8     2      3    0.00000   0.00000   0.00000   0.00000   0.00000   0.00000
   16     7     8    18      3    0.66550   1.99650   0.00000  -2.66200   0.00000   0.00000
   16     7     8    19      3    0.66550   1.99650   0.00000  -2.66200   0.00000   0.00000
   17     7     8     2      3    0.00000   0.00000   0.00000   0.00000   0.00000   0.00000
   17     7     8    18      3    0.66550   1.99650   0.00000  -2.66200   0.00000   0.00000
   17     7     8    19      3    0.66550   1.99650   0.00000  -2.66200   0.00000   0.00000
    5    13    22    23      3    1.11690  -3.50970  -2.54010   0.02760   0.00000   0.00000
   20    13    22    23      3    1.58990   4.76970   0.00000  -6.35960   0.00000   0.00000
   21    13    22    23      3    1.58990   4.76970   0.00000  -6.35960   0.00000   0.00000
   13    22    23    24      3    1.58990   4.76970   0.00000  -6.35960   0.00000   0.00000
   13    22    23    25      3    1.58990   4.76970   0.00000  -6.35960   0.00000   0.00000
   13    22    23    26      3    1.11690  -3.50970  -2.54010   0.02760   0.00000   0.00000
   22    23    26    27      3    0.97910   2.93720   0.00000  -3.91620   0.00000   0.00000
   22    23    26    28      3    0.97910   2.93720   0.00000  -3.91620   0.00000   0.00000
   22    23    26    29      3   -3.09570  -0.74270  10.71360  -6.87510   0.00000   0.00000
   24    23    26    27      3    0.66550   1.99650   0.00000  -2.66200   0.00000   0.00000
   24    23    26    28      3    0.66550   1.99650   0.00000  -2.66200   0.00000   0.00000
   24    23    26    29      3    0.97910   2.93720   0.00000  -3.91620   0.00000   0.00000
   25    23    26    27      3    0.66550   1.99650   0.00000  -2.66200   0.00000   0.00000
   25    23    26    28      3    0.66550   1.99650   0.00000  -2.66200   0.00000   0.00000
   25    23    26    29      3    0.97910   2.93720   0.00000  -3.91620   0.00000   0.00000
   23    26    29    30      3    1.11690  -3.50970  -2.54010   0.02760   0.00000   0.00000
   27    26    29    30      3    1.58990   4.76970   0.00000  -6.35960   0.00000   0.00000
   28    26    29    30      3    1.58990   4.76970   0.00000  -6.35960   0.00000   0.00000
   26    29    30    31      3    1.58990   4.76970   0.00000  -6.35960   0.00000   0.00000
   26    29    30    32      3    1.58990   4.76970   0.00000  -6.35960   0.00000   0.00000
   26    29    30    33      3    1.58990   4.76970   0.00000  -6.35960   0.00000   0.00000
    3     4     1     5      3    8.37000   0.00000  -8.37000   0.00000   0.00000   0.00000
    3     6     2     8      3    8.37000   0.00000  -8.37000   0.00000   0.00000   0.00000
    1     2     3     9      3    9.20000   0.00000  -9.20000   0.00000   0.00000   0.00000
    1     6     4    10      3    9.20000   0.00000  -9.20000   0.00000   0.00000   0.00000
    2     4     6    14      3    9.20000   0.00000  -9.20000   0.00000   0.00000   0.00000

[ moleculetype ]
; name       nrexcl
mes               3

[ atoms ]
;  nr   type  resnr  residu  atom   cgnr    charge
    1   SO        1  mes     S         1    1.1800
    2   OS3       1  mes     O1        2   -0.6800
    3   OS3       1  mes     O2        3   -0.6800
    4   OS3       1  mes     O3        4   -0.6800
    5   CS3       1  mes     C         5   -0.2650
    6   HS3       1  mes     H1        6    0.0400
    7   HS3       1  mes     H2        7    0.0400
    8   HS3       1  mes     H3        8    0.0400

[ bonds ]
;  ai    aj   func    b0        kb
    2     1      1    0.14550   533100.0
    3     1      1    0.14550   533100.0
    4     1      1    0.14550   533100.0
    5     1      1    0.17920   197000.0
    6     5      1    0.10900   284512.0
    7     5      1    0.10900   284512.0
    8     5      1    0.10900   284512.0

[ constraints ]
;  ai    aj   func    b0

[ pairs ]
;   ai   aj   func
    2     6      1
    2     7      1
    2     8      1
    3     6      1
    3     7      1
    3     8      1
    4     6      1
    4     7      1
    4     8      1

[ angles ]
;  ai    aj    ak   func    th0        cth
    2     1     3      1    114.000    969.000
    2     1     4      1    114.000    969.000
    2     1     5      1    104.500    870.000
    3     1     4      1    114.000    969.000
    3     1     5      1    104.500    870.000
    4     1     5      1    104.500    870.000
    1     5     6      1    107.300    390.300
    1     5     7      1    107.300    390.300
    1     5     8      1    107.300    390.300
    6     5     7      1    107.800    276.144
    6     5     8      1    107.800    276.144
    7     5     8      1    107.800    276.144

[ dihedrals ]
;  ai    aj    ak    al   func    coefficients
    6     5     1     2      3    0.81250   2.43750   0.00000  -3.25000   0.00000   0.00000
    6     5     1     3      3    0.81250   2.43750   0.00000  -3.25000   0.00000   0.00000
    6     5     1     4      3    0.81250   2.43750   0.00000  -3.25000   0.00000   0.00000
    7     5     1     2      3    0.81250   2.43750   0.00000  -3.25000   0.00000   0.00000
    7     5     1     3      3    0.81250   2.43750   0.00000  -3.25000   0.00000   0.00000
    7     5     1     4      3    0.81250   2.43750   0.00000  -3.25000   0.00000   0.00000
    8     5     1     2      3    0.81250   2.43750   0.00000  -3.25000   0.00000   0.00000
    8     5     1     3      3    0.81250   2.43750   0.00000  -3.25000   0.00000   0.00000
    8     5     1     4      3    0.81250   2.43750   0.00000  -3.25000   0.00000   0.00000

[ system ]
eo2-mes

[ molecules ]
eo2       1000
mes       1000
