# Supplementary material for: Charge Tethering Drives Intermediate-Range Order and Slow Dynamics in Zwitterionic Liquids
Source: J Phys Chem B. 2026 Jul 10;130(29):7444–50. doi: 10.1021/acs.jpcb.6c03524 (PMC13403304; doi:10.1021/acs.jpcb.6c03524)
Supplement: Supplementary file 2 [file jp6c03524_si_002.zip › Topology Files/OE2imC3S.top]

; Topology file prepared by Raphael N. Ogbodo
; October 1st, 2022

[ defaults ]
; nbfunc   comb-rule   gen-pairs   fudgeLJ fudgeQQ
  1        3           yes         0.5     0.5

[ atomtypes ]
; name  at.nr     mass   charge  ptype  sigma        epsilon
NA          7  14.0070   0.1500      A   0.325000    0.711280
CR          6  12.0110  -0.1100      A   0.355000    0.292880
CW          6  12.0110  -0.1300      A   0.355000    0.292880
C1          6  12.0110  -0.1700      A   0.350000    0.276140
C2          6  12.0110   0.0100      A   0.350000    0.276140
HCR         1   1.0080   0.2100      A   0.242000    0.125520
HCW         1   1.0080   0.2100      A   0.242000    0.125520
H1          1   1.0080   0.1300      A   0.250000    0.125520
HC          1   1.0080   0.0600      A   0.250000    0.125520
HS3         1   1.0080   0.0600      A   0.250000    0.125520
CS3         6  12.0110  -0.2650      A   0.350000    0.276140
SO         16  32.0660   1.1800      A   0.355000    1.046000
OS3         8  15.9990  -0.6800      A   0.315000    0.837000
HY          1   1.0080   0.0300      A   0.250000    0.125520
OY          8  15.9990  -0.4000      A   0.290000    0.585760
CSO         6  12.0110   0.1400      A   0.350000    0.276140
C2O         6  12.0110   0.2750      A   0.350000    0.276140
C3O         6  12.0110   0.1100      A   0.350000    0.276140

[ moleculetype ]
; name       nrexcl
eo2p      3

[ atoms ]
;  nr   type  resnr  residu  atom   cgnr    charge
    1   NA        1  eo2p    N1        1    0.150000
    2   NA        1  eo2p    N2        2    0.150000
    3   CR        1  eo2p    C1        3   -0.110000
    4   CW        1  eo2p    C2        4   -0.130000
    5   C1        1  eo2p    C3        5   -0.170000
    6   CW        1  eo2p    C4        6   -0.130000
    7   C2        1  eo2p    C5        7    0.010000
    8   C1        1  eo2p    C6        8   -0.170000
    9   HCR       1  eo2p    H1        9    0.210000
   10   HCW       1  eo2p    H2       10    0.210000
   11   H1        1  eo2p    H3       11    0.130000
   12   H1        1  eo2p    H4       12    0.130000
   13   C2O       1  eo2p    C7       13    0.275000
   14   HCW       1  eo2p    H5       14    0.210000
   15   HC        1  eo2p    H6       15    0.060000
   16   HC        1  eo2p    H7       16    0.060000
   17   H1        1  eo2p    H8       17    0.130000
   18   H1        1  eo2p    H9       18    0.130000
   19   CS3       1  eo2p    C8       19   -0.265000
   20   HS3       1  eo2p    H10      20    0.060000
   21   HS3       1  eo2p    H11      21    0.060000
   22   SO        1  eo2p    S        22    1.180000
   23   OS3       1  eo2p    O1       23   -0.680000
   24   OS3       1  eo2p    O2       24   -0.680000
   25   OS3       1  eo2p    O3       25   -0.680000
   26   HY        1  eo2p    H12      26    0.030000
   27   HY        1  eo2p    H13      27    0.030000
   28   OY        1  eo2p    O4       28   -0.400000
   29   CSO       1  eo2p    C9       29    0.140000
   30   HY        1  eo2p    H14      30    0.030000
   31   HY        1  eo2p    H15      31    0.030000
   32   CSO       1  eo2p    C10      32    0.140000
   33   HY        1  eo2p    H16      33    0.030000
   34   HY        1  eo2p    H17      34    0.030000
   35   OY        1  eo2p    O5       35   -0.400000
   36   C3O       1  eo2p    C11      36    0.110000
   37   HY        1  eo2p    H18      37    0.030000
   38   HY        1  eo2p    H19      38    0.030000
   39   HY        1  eo2p    H20      39    0.030000

[ bonds ]
;  ai    aj   func    b0        kb
    1     3      1    0.13150   399200.0
    1     4      1    0.13780   357400.0
    1     5      1    0.14660   282000.0
    2     3      1    0.13150   399200.0
    2     6      1    0.13780   357400.0
    2     8      1    0.14660   282000.0
    3     9      1    0.10800   307105.6
    4     6      1    0.13410   435200.0
    4    10      1    0.10800   307105.6
    5    11      1    0.10900   284512.0
    5    12      1    0.10900   284512.0
    5    13      1    0.15290   224262.4
    6    14      1    0.10800   307105.6
    7     8      1    0.15290   224262.4
    7    15      1    0.10900   284512.0
    7    16      1    0.10900   284512.0
    7    19      1    0.15290   224262.4
    8    17      1    0.10900   284512.0
    8    18      1    0.10900   284512.0
   13    26      1    0.10900   284512.0
   13    27      1    0.10900   284512.0
   13    28      1    0.14100   267776.0
   19    20      1    0.10900   284512.0
   19    21      1    0.10900   284512.0
   19    22      1    0.17920   197000.0
   22    23      1    0.14550   533100.0
   22    24      1    0.14550   533100.0
   22    25      1    0.14550   533100.0
   28    29      1    0.14100   267776.0
   29    30      1    0.10900   284512.0
   29    31      1    0.10900   284512.0
   29    32      1    0.15290   224262.4
   32    33      1    0.10900   284512.0
   32    34      1    0.10900   284512.0
   32    35      1    0.14100   267776.0
   35    36      1    0.14100   267776.0
   36    37      1    0.10900   284512.0
   36    38      1    0.10900   284512.0
   36    39      1    0.10900   284512.0


[ pairs ]
;   ai   aj   func
    1     8      1
    1    14      1
    1    26      1
    1    27      1
    1    28      1
    2     5      1
    2    10      1
    2    15      1
    2    16      1
    2    19      1
    3     7      1
    3    10      1
    3    11      1
    3    12      1
    3    13      1
    3    14      1
    3    17      1
    3    18      1
    4     8      1
    4     9      1
    4    11      1
    4    12      1
    4    13      1
    5     6      1
    5     9      1
    5    10      1
    5    29      1
    6     7      1
    6     9      1
    6    17      1
    6    18      1
    7    23      1
    7    24      1
    7    25      1
    8     9      1
    8    14      1
    8    20      1
    8    21      1
    8    22      1
   10    14      1
   11    26      1
   11    27      1
   11    28      1
   12    26      1
   12    27      1
   12    28      1
   13    30      1
   13    31      1
   13    32      1
   15    17      1
   15    18      1
   15    20      1
   15    21      1
   15    22      1
   16    17      1
   16    18      1
   16    20      1
   16    21      1
   16    22      1
   17    19      1
   18    19      1
   20    23      1
   20    24      1
   20    25      1
   21    23      1
   21    24      1
   21    25      1
   26    29      1
   27    29      1
   28    33      1
   28    34      1
   28    35      1
   29    36      1
   30    33      1
   30    34      1
   30    35      1
   31    33      1
   31    34      1
   31    35      1
   32    37      1
   32    38      1
   32    39      1
   33    36      1
   34    36      1

[ angles ]
;  ai    aj    ak   func    th0        cth
    3     1     4      1    108.000    585.200
    3     1     5      1    126.400    585.200
    4     1     5      1    125.600    585.200
    3     2     6      1    108.000    585.200
    3     2     8      1    126.400    585.200
    6     2     8      1    125.600    585.200
    1     3     2      1    109.800    585.200
    1     3     9      1    125.100    292.600
    2     3     9      1    125.100    292.600
    1     4     6      1    107.100    585.200
    1     4    10      1    122.000    292.600
    6     4    10      1    130.900    292.600
    1     5    11      1    110.700    313.800
    1     5    12      1    110.700    313.800
    1     5    13      1    112.700    488.273
   11     5    12      1    107.800    276.144
   11     5    13      1    110.700    313.800
   12     5    13      1    110.700    313.800
    2     6     4      1    107.100    585.200
    2     6    14      1    122.000    292.600
    4     6    14      1    130.900    292.600
    8     7    15      1    110.700    313.800
    8     7    16      1    110.700    313.800
    8     7    19      1    112.700    488.273
   15     7    16      1    107.800    276.144
   15     7    19      1    110.700    313.800
   16     7    19      1    110.700    313.800
    2     8     7      1    112.700    488.273
    2     8    17      1    110.700    313.800
    2     8    18      1    110.700    313.800
    7     8    17      1    110.700    313.800
    7     8    18      1    110.700    313.800
   17     8    18      1    107.800    276.144
    5    13    26      1    110.700    313.800
    5    13    27      1    110.700    313.800
    5    13    28      1    109.500    418.400
   26    13    27      1    107.800    276.144
   26    13    28      1    109.500    292.880
   27    13    28      1    109.500    292.880
    7    19    20      1    110.700    313.800
    7    19    21      1    110.700    313.800
    7    19    22      1    113.300    583.000
   20    19    21      1    107.800    276.144
   20    19    22      1    107.300    390.300
   21    19    22      1    107.300    390.300
   19    22    23      1    104.500    870.000
   19    22    24      1    104.500    870.000
   19    22    25      1    104.500    870.000
   23    22    24      1    114.000    969.000
   23    22    25      1    114.000    969.000
   24    22    25      1    114.000    969.000
   13    28    29      1    109.500    502.080
   28    29    30      1    109.500    292.880
   28    29    31      1    109.500    292.880
   28    29    32      1    109.500    418.400
   30    29    31      1    107.800    276.144
   30    29    32      1    110.700    313.800
   31    29    32      1    110.700    313.800
   29    32    33      1    110.700    313.800
   29    32    34      1    110.700    313.800
   29    32    35      1    109.500    418.400
   33    32    34      1    107.800    276.144
   33    32    35      1    109.500    292.880
   34    32    35      1    109.500    292.880
   32    35    36      1    109.500    502.080
   35    36    37      1    109.500    292.880
   35    36    38      1    109.500    292.880
   35    36    39      1    109.500    292.880
   37    36    38      1    107.800    276.144
   37    36    39      1    107.800    276.144
   38    36    39      1    107.800    276.144

[ dihedrals ]
;  ai    aj    ak    al   func    coefficients
    4     1     3     2      3   19.46000   0.00000 -19.46000   0.00000   0.00000   0.00000
    4     1     3     9      3   19.46000   0.00000 -19.46000   0.00000   0.00000   0.00000
    5     1     3     2      3   19.46000   0.00000 -19.46000   0.00000   0.00000   0.00000
    5     1     3     9      3   19.46000   0.00000 -19.46000   0.00000   0.00000   0.00000
    3     1     4     6      3   12.55000   0.00000 -12.55000   0.00000   0.00000   0.00000
    3     1     4    10      3   12.55000   0.00000 -12.55000   0.00000   0.00000   0.00000
    5     1     4     6      3   12.55000   0.00000 -12.55000   0.00000   0.00000   0.00000
    5     1     4    10      3   12.55000   0.00000 -12.55000   0.00000   0.00000   0.00000
    3     1     5    11      3    0.00000   0.00000   0.00000   0.00000   0.00000   0.00000
    3     1     5    12      3    0.00000   0.00000   0.00000   0.00000   0.00000   0.00000
    3     1     5    13      3   -2.63450   2.63450   0.00000   0.00000   0.00000   0.00000
    4     1     5    11      3    0.25950   0.77850   0.00000  -1.03800   0.00000   0.00000
    4     1     5    12      3    0.25950   0.77850   0.00000  -1.03800   0.00000   0.00000
    4     1     5    13      3    2.92600   4.76800  -6.10600  -1.58800   0.00000   0.00000
    6     2     3     1      3   19.46000   0.00000 -19.46000   0.00000   0.00000   0.00000
    6     2     3     9      3   19.46000   0.00000 -19.46000   0.00000   0.00000   0.00000
    8     2     3     1      3   19.46000   0.00000 -19.46000   0.00000   0.00000   0.00000
    8     2     3     9      3   19.46000   0.00000 -19.46000   0.00000   0.00000   0.00000
    3     2     6     4      3   12.55000   0.00000 -12.55000   0.00000   0.00000   0.00000
    3     2     6    14      3   12.55000   0.00000 -12.55000   0.00000   0.00000   0.00000
    8     2     6     4      3   12.55000   0.00000 -12.55000   0.00000   0.00000   0.00000
    8     2     6    14      3   12.55000   0.00000 -12.55000   0.00000   0.00000   0.00000
    3     2     8     7      3   -2.63450   2.63450   0.00000   0.00000   0.00000   0.00000
    3     2     8    17      3    0.00000   0.00000   0.00000   0.00000   0.00000   0.00000
    3     2     8    18      3    0.00000   0.00000   0.00000   0.00000   0.00000   0.00000
    6     2     8     7      3    2.92600   4.76800  -6.10600  -1.58800   0.00000   0.00000
    6     2     8    17      3    0.25950   0.77850   0.00000  -1.03800   0.00000   0.00000
    6     2     8    18      3    0.25950   0.77850   0.00000  -1.03800   0.00000   0.00000
    1     4     6     2      3   44.98000   0.00000 -44.98000   0.00000   0.00000   0.00000
    1     4     6    14      3   44.98000   0.00000 -44.98000   0.00000   0.00000   0.00000
   10     4     6     2      3   44.98000   0.00000 -44.98000   0.00000   0.00000   0.00000
   10     4     6    14      3   44.98000   0.00000 -44.98000   0.00000   0.00000   0.00000
    1     5    13    26      3    0.00000   0.00000   0.00000   0.00000   0.00000   0.00000
    1     5    13    27      3    0.00000   0.00000   0.00000   0.00000   0.00000   0.00000
    1     5    13    28      3   -0.98810   9.16250   1.65640  -9.83080   0.00000   0.00000
   11     5    13    26      3    0.66550   1.99650   0.00000  -2.66200   0.00000   0.00000
   11     5    13    27      3    0.66550   1.99650   0.00000  -2.66200   0.00000   0.00000
   11     5    13    28      3    0.97910   2.93720   0.00000  -3.91620   0.00000   0.00000
   12     5    13    26      3    0.66550   1.99650   0.00000  -2.66200   0.00000   0.00000
   12     5    13    27      3    0.66550   1.99650   0.00000  -2.66200   0.00000   0.00000
   12     5    13    28      3    0.97910   2.93720   0.00000  -3.91620   0.00000   0.00000
   15     7     8     2      3    0.00000   0.00000   0.00000   0.00000   0.00000   0.00000
   15     7     8    17      3    0.66550   1.99650   0.00000  -2.66200   0.00000   0.00000
   15     7     8    18      3    0.66550   1.99650   0.00000  -2.66200   0.00000   0.00000
   16     7     8     2      3    0.00000   0.00000   0.00000   0.00000   0.00000   0.00000
   16     7     8    17      3    0.66550   1.99650   0.00000  -2.66200   0.00000   0.00000
   16     7     8    18      3    0.66550   1.99650   0.00000  -2.66200   0.00000   0.00000
   19     7     8     2      3   -1.17750   1.93550  -3.16400   2.40600   0.00000   0.00000
   19     7     8    17      3    0.76550   2.29650   0.00000  -3.06200   0.00000   0.00000
   19     7     8    18      3    0.76550   2.29650   0.00000  -3.06200   0.00000   0.00000
    8     7    19    20      3    0.76550   2.29650   0.00000  -3.06200   0.00000   0.00000
    8     7    19    21      3    0.76550   2.29650   0.00000  -3.06200   0.00000   0.00000
    8     7    19    22      3   -9.67090   9.20110   2.00460  -1.53480   0.00000   0.00000
   15     7    19    20      3    0.66550   1.99650   0.00000  -2.66200   0.00000   0.00000
   15     7    19    21      3    0.66550   1.99650   0.00000  -2.66200   0.00000   0.00000
   15     7    19    22      3    0.68990   2.0696    0.00000  -2.75940   0.00000   0.00000
   16     7    19    20      3    0.66550   1.99650   0.00000  -2.66200   0.00000   0.00000
   16     7    19    21      3    0.66550   1.99650   0.00000  -2.66200   0.00000   0.00000
   16     7    19    22      3    0.68990   2.0696    0.00000  -2.75940   0.00000   0.00000
    5    13    28    29      3    1.11692  -3.50975  -2.54011   0.02761   4.90532   0.00000
   26    13    28    29      3    1.58990   4.76980   0.00000  -6.35970   0.00000   0.00000
   27    13    28    29      3    1.58990   4.76980   0.00000  -6.35970   0.00000   0.00000
    7    19    22    23      3    0.69690   2.09070   0.00000  -2.78760   0.00000   0.00000  
    7    19    22    24      3    0.69690   2.09070   0.00000  -2.78760   0.00000   0.00000  
    7    19    22    25      3    0.69690   2.09070   0.00000  -2.78760   0.00000   0.00000
   20    19    22    23      3    0.81250   2.43750   0.00000  -3.25000   0.00000   0.00000
   20    19    22    24      3    0.81250   2.43750   0.00000  -3.25000   0.00000   0.00000
   20    19    22    25      3    0.81250   2.43750   0.00000  -3.25000   0.00000   0.00000
   21    19    22    23      3    0.81250   2.43750   0.00000  -3.25000   0.00000   0.00000
   21    19    22    24      3    0.81250   2.43750   0.00000  -3.25000   0.00000   0.00000
   21    19    22    25      3    0.81250   2.43750   0.00000  -3.25000   0.00000   0.00000 
   13    28    29    30      3    1.58990   4.76980   0.00000  -6.35970   0.00000   0.00000
   13    28    29    31      3    1.58990   4.76980   0.00000  -6.35970   0.00000   0.00000
   13    28    29    32      3    1.11692  -3.50975  -2.54011   0.02761   4.90532   0.00000
   28    29    32    33      3    0.97910   2.93720   0.00000  -3.91620   0.00000   0.00000
   28    29    32    34      3    0.97910   2.93720   0.00000  -3.91620   0.00000   0.00000
   28    29    32    35      3   -3.09574  -0.74266  -4.68859  -6.87515  15.40214   0.00000
   30    29    32    33      3    0.66550   1.99650   0.00000  -2.66200   0.00000   0.00000
   30    29    32    34      3    0.66550   1.99650   0.00000  -2.66200   0.00000   0.00000
   30    29    32    35      3    0.97910   2.93720   0.00000  -3.91620   0.00000   0.00000
   31    29    32    33      3    0.66550   1.99650   0.00000  -2.66200   0.00000   0.00000
   31    29    32    34      3    0.66550   1.99650   0.00000  -2.66200   0.00000   0.00000
   31    29    32    35      3    0.97910   2.93720   0.00000  -3.91620   0.00000   0.00000
   29    32    35    36      3    1.11692  -3.50975  -2.54011   0.02761   4.90532   0.00000
   33    32    35    36      3    1.58990   4.76980   0.00000  -6.35970   0.00000   0.00000
   34    32    35    36      3    1.58990   4.76980   0.00000  -6.35970   0.00000   0.00000
   32    35    36    37      3    1.58990   4.76980   0.00000  -6.35970   0.00000   0.00000
   32    35    36    38      3    1.58990   4.76980   0.00000  -6.35970   0.00000   0.00000
   32    35    36    39      3    1.58990   4.76980   0.00000  -6.35970   0.00000   0.00000
    3     4     1     5      3    8.37000   0.00000  -8.37000   0.00000   0.00000   0.00000
    3     6     2     8      3    8.37000   0.00000  -8.37000   0.00000   0.00000   0.00000
    1     2     3     9      3    9.20000   0.00000  -9.20000   0.00000   0.00000   0.00000
    1     6     4    10      3    9.20000   0.00000  -9.20000   0.00000   0.00000   0.00000
    2     4     6    14      3    9.20000   0.00000  -9.20000   0.00000   0.00000   0.00000

[ system ]
eo2p

[ molecules ]
eo2p      1000
